# Supplementary material for: Polysaccharides Extracted from Dendrobium officinale Grown in Different Environments Elicit Varying Health Benefits in Caenorhabditis elegans
Source: Nutrients. 2023 Jun 6;15(12):2641. doi: 10.3390/nu15122641 (PMC10301227; doi:10.3390/nu15122641)
Supplement: Supplementary file 1 [file nutrients-15-02641-s001.zip]

Archive with 1 entries (1 files):
- nutrients-2420180-supplementary.pdf
